# Supplementary material for: Glucocerebrosidase L444P mutation confers genetic risk for Parkinson’s disease in central China
Source: Behav Brain Funct. 2012 Dec 10;8:57. doi: 10.1186/1744-9081-8-57 (PMC3538614; doi:10.1186/1744-9081-8-57)
Supplement: Additional file 1 — The demographic information of patients and healthy controls. [file 1744-9081-8-57-S1.xls]

## Sheet: PD Patients
PD0001	Male	35
PD0002	Male	60
PD0003	Male	72
PD0004	Male	42
PD0005	Male	41
PD0006	Male	55
PD0007	Male	47
PD0008	Male	45
PD0009	Male	66
PD0010	Male	49
PD0011	Male	54
PD0012	Male	33
PD0013	Male	67
PD0014	Male	45
PD0015	Female	65
PD0016	Male	74
PD0017	Female	48
PD0018	Male	72
PD0019	Male	67
PD0020	Male	60
PD0021	Male	57
PD0022	Male	72
PD0023	Male	49
PD0024	Male	80
PD0025	Male	68
PD0026	Male	47
PD0027	Female	49
PD0028	Male	54
PD0029	Male	45
PD0030	Male	39
PD0031	Male	49
PD0032	Male	47
PD0033	Male	67
PD0034	Male	39
PD0035	Female	45
PD0036	Female	44
PD0037	Male	37
PD0038	Male	35
PD0039	Male	59
PD0040	Male	56
PD0041	Male	41
PD0042	Male	45
PD0043	Male	60
PD0044	Female	44
PD0045	Male	65
PD0046	Male	71
PD0047	Male	49
PD0048	Female	33
PD0049	Female	37
PD0050	Female	44
PD0051	Female	44
PD0052	Male	61
PD0053	Male	42
PD0054	Male	39
PD0055	Male	49
PD0056	Male	48
PD0057	Male	52
PD0058	Female	29
PD0059	Female	55
PD0060	Male	71
PD0061	Male	49
PD0062	Male	42
PD0063	Male	46
PD0064	Male	48
PD0065	Male	59
PD0066	Female	57
PD0067	Female	43
PD0068	Female	63
PD0069	Male	44
PD0070	Male	74
PD0071	Male	57
PD0072	Male	57
PD0073	Male	57
PD0074	Male	42
PD0075	Male	64
PD0076	Female	66
PD0077	Female	30
PD0078	Male	39
PD0079	Male	70
PD0080	Male	74
PD0081	Female	36
PD0082	Male	34
PD0083	Female	46
PD0084	Male	62
PD0085	Female	72
PD0086	Female	70
PD0087	Male	48
PD0088	Male	72
PD0089	Male	57
PD0090	Male	67
PD0091	Female	69
PD0092	Male	67
PD0093	Male	54
PD0094	Male	64
PD0095	Female	49
PD0096	Male	53
PD0097	Male	72
PD0098	Male	75
PD0099	Male	78
PD0100	Male	45
PD0101	Male	76
PD0102	Male	53
PD0103	Male	60
PD0104	Male	80
PD0105	Female	65
PD0106	Male	55
PD0107	Male	68
PD0108	Male	74
PD0109	Male	25
PD0110	Male	59
PD0111	Male	45
PD0112	Male	74
PD0113	Female	76
PD0114	Female	65
PD0115	Female	60
PD0116	Female	70
PD0117	Female	57
PD0118	Female	73
PD0119	Male	72
PD0120	Female	67
PD0121	Male	69
PD0122	Male	60
PD0123	Male	83
PD0124	Male	83
PD0125	Male	65
PD0126	Male	61
PD0127	Male	58
PD0128	Female	67
PD0129	Female	67
PD0130	Male	60
PD0131	Female	38
PD0132	Female	42
PD0133	Male	65
PD0134	Male	58
PD0135	Female	40
PD0136	Male	60
PD0137	Female	68
PD0138	Female	36
PD0139	Male	72
PD0140	Male	78
PD0141	Male	67
PD0142	Female	56
PD0143	Male	76
PD0144	Female	56
PD0145	Female	66
PD0146	Male	65
PD0147	Male	76
PD0148	Female	50
PD0149	Female	71
PD0150	Male	67
PD0151	Female	59
PD0152	Male	78
PD0153	Male	49
PD0154	Male	54
PD0155	Female	54
PD0156	Female	72
PD0157	Male	63
PD0158	Female	46
PD0159	Male	81
PD0160	Male	50
PD0161	Female	69
PD0162	Female	55
PD0163	Male	50
PD0164	Female	65
PD0165	Female	78
PD0166	Female	37
PD0167	Female	69
PD0168	Male	37
PD0169	Female	58
PD0170	Male	35
PD0171	Female	71
PD0172	Female	40
PD0173	Male	60
PD0174	Male	46
PD0175	Male	41
PD0176	Female	41
PD0177	Female	49
PD0178	Female	55
PD0179	Male	59
PD0180	Female	57
PD0181	Male	60
PD0182	Male	58
PD0183	Female	78
PD0184	Male	50
PD0185	Male	42
PD0186	Male	70
PD0187	Male	61
PD0188	Male	53
PD0189	Male	52
PD0190	Female	63
PD0191	Male	51
PD0192	Male	42
PD0193	Male	49
PD0194	Female	60
PD0195	Female	67
PD0196	Female	56
PD0197	Male	42
PD0198	Male	47
PD0199	Male	54
PD0200	Female	57
PD0201	Female	65
PD0202	Female	59
PD0203	Female	83
PD0204	Male	32
PD0205	Female	66
PD0206	Female	70
PD0207	Male	46
PD0208	Female	55

## Sheet: Control Subjects
Con0001	Male	25
Con0002	Female	23
Con0003	Female	24
Con0004	Female	25
Con0005	Female	25
Con0006	Male	30
Con0007	Male	32
Con0008	Female	35
Con0009	Female	36
Con0010	Male	36
Con0011	Female	36
Con0012	Male	36
Con0013	Male	37
Con0014	Male	37
Con0015	Female	37
Con0016	Male	37
Con0017	Male	37
Con0018	Male	37
Con0019	Male	38
Con0020	Female	38
Con0021	Female	38
Con0022	Female	38
Con0023	Male	38
Con0024	Male	38
Con0025	Female	38
Con0026	Male	38
Con0027	Male	38
Con0028	Female	38
Con0029	Male	39
Con0030	Male	39
Con0031	Male	39
Con0032	Female	39
Con0033	Female	39
Con0034	Female	39
Con0035	Female	40
Con0036	Male	40
Con0037	Male	40
Con0038	Female	40
Con0039	Male	40
Con0040	Male	41
Con0041	Male	41
Con0042	Male	41
Con0043	Female	41
Con0044	Male	41
Con0045	Male	41
Con0046	Male	41
Con0047	Male	41
Con0048	Female	41
Con0049	Male	42
Con0050	Male	42
Con0051	Female	42
Con0052	Male	42
Con0053	Female	42
Con0054	Female	42
Con0055	Male	42
Con0056	Male	43
Con0057	Female	43
Con0058	Female	43
Con0059	Male	43
Con0060	Male	43
Con0061	Female	43
Con0062	Female	43
Con0063	Female	43
Con0064	Female	43
Con0065	Male	44
Con0066	Male	44
Con0067	Male	44
Con0068	Female	44
Con0069	Male	44
Con0070	Male	44
Con0071	Female	44
Con0072	Male	44
Con0073	Female	44
Con0074	Female	44
Con0075	Female	45
Con0076	Male	45
Con0077	Female	45
Con0078	Male	45
Con0079	Female	45
Con0080	Male	45
Con0081	Male	45
Con0082	Male	45
Con0083	Male	45
Con0084	Male	45
Con0085	Female	45
Con0086	Female	45
Con0087	Male	45
Con0088	Male	45
Con0089	Female	45
Con0090	Male	45
Con0091	Female	45
Con0092	Female	45
Con0093	Female	45
Con0094	Male	46
Con0095	Male	46
Con0096	Female	46
Con0097	Female	46
Con0098	Female	46
Con0099	Male	46
Con0100	Male	46
Con0101	Female	46
Con0102	Male	46
Con0103	Male	47
Con0104	Male	47
Con0105	Male	47
Con0106	Male	47
Con0107	Male	47
Con0108	Male	47
Con0109	Male	47
Con0110	Male	47
Con0111	Male	47
Con0112	Male	47
Con0113	Male	47
Con0114	Male	48
Con0115	Male	48
Con0116	Male	48
Con0117	Male	48
Con0118	Female	48
Con0119	Male	48
Con0120	Male	48
Con0121	Female	48
Con0122	Male	48
Con0123	Female	48
Con0124	Female	48
Con0125	Female	48
Con0126	Female	49
Con0127	Female	49
Con0128	Male	49
Con0129	Female	49
Con0130	Male	49
Con0131	Female	49
Con0132	Male	50
Con0133	Male	50
Con0134	Male	50
Con0135	Male	50
Con0136	Female	50
Con0137	Female	50
Con0138	Male	50
Con0139	Female	50
Con0140	Male	50
Con0141	Male	50
Con0142	Male	50
Con0143	Male	50
Con0144	Male	50
Con0145	Male	50
Con0146	Male	51
Con0147	Male	51
Con0148	Female	51
Con0149	Male	51
Con0150	Female	51
Con0151	Female	51
Con0152	Male	52
Con0153	Male	52
Con0154	Female	52
Con0155	Female	52
Con0156	Male	52
Con0157	Male	52
Con0158	Male	52
Con0159	Male	52
Con0160	Male	52
Con0161	Female	52
Con0162	Female	52
Con0163	Female	52
Con0164	Male	52
Con0165	Male	52
Con0166	Female	52
Con0167	Male	52
Con0168	Male	53
Con0169	Female	53
Con0170	Male	53
Con0171	Male	53
Con0172	Male	53
Con0173	Male	53
Con0174	Male	53
Con0175	Female	53
Con0176	Female	53
Con0177	Female	53
Con0178	Male	53
Con0179	Male	53
Con0180	Male	53
Con0181	Male	53
Con0182	Male	54
Con0183	Male	54
Con0184	Male	54
Con0185	Female	54
Con0186	Male	54
Con0187	Male	54
Con0188	Male	54
Con0189	Male	54
Con0190	Male	54
Con0191	Male	54
Con0192	Male	54
Con0193	Male	54
Con0194	Female	54
Con0195	Male	54
Con0196	Male	54
Con0197	Male	54
Con0198	Male	54
Con0199	Male	54
Con0200	Male	54
Con0201	Male	54
Con0202	Male	54
Con0203	Female	54
Con0204	Female	55
Con0205	Male	55
Con0206	Male	55
Con0207	Male	55
Con0208	Female	55
Con0209	Male	55
Con0210	Male	55
Con0211	Male	55
Con0212	Male	55
Con0213	Male	55
Con0214	Male	56
Con0215	Male	56
Con0216	Male	56
Con0217	Male	56
Con0218	Male	56
Con0219	Male	56
Con0220	Male	56
Con0221	Male	56
Con0222	Male	56
Con0223	Male	56
Con0224	Female	56
Con0225	Male	56
Con0226	Male	57
Con0227	Male	57
Con0228	Male	57
Con0229	Male	57
Con0230	Male	57
Con0231	Male	57
Con0232	Male	57
Con0233	Male	57
Con0234	Male	57
Con0235	Male	57
Con0236	Male	57
Con0237	Female	57
Con0238	Female	58
Con0239	Female	58
Con0240	Male	58
Con0241	Female	58
Con0242	Male	58
Con0243	Female	58
Con0244	Female	58
Con0245	Male	59
Con0246	Female	59
Con0247	Female	59
Con0248	Male	59
Con0249	Male	59
Con0250	Male	59
Con0251	Female	59
Con0252	Female	60
Con0253	Male	60
Con0254	Female	60
Con0255	Male	60
Con0256	Female	61
Con0257	Male	61
Con0258	Male	62
Con0259	Female	62
Con0260	Male	62
Con0261	Male	62
Con0262	Male	63
Con0263	Female	63
Con0264	Male	64
Con0265	Female	65
Con0266	Female	65
Con0267	Male	66
Con0268	Male	66
Con0269	Male	67
Con0270	Female	68
Con0271	Male	68
Con0272	Male	68
Con0273	Male	68
Con0274	Male	69
Con0275	Male	69
Con0276	Female	69
Con0277	Male	70
Con0278	Male	70
Con0279	Female	72
Con0280	Male	74
Con0281	Male	74
Con0282	Male	74
Con0283	Female	75
Con0284	Male	76
Con0285	Female	77
Con0286	Female	78
Con0287	Female	78
Con0288	Male	78
Con0289	Female	78
Con0290	Female	78
Con0291	Male	80
Con0292	Female	82
Con0293	Male	84
Con0294	Male	86
Con0295	Female	87
Con0296	Male	88
Con0297	Male	89
Con0298	Male	90
